# Supplementary material for: Orally delivered toxin–binding protein protects against diarrhoea in a murine cholera model
Source: Nat Commun. 2025 Mar 19;16:2722. doi: 10.1038/s41467-025-57945-w (PMC11923127; doi:10.1038/s41467-025-57945-w)
Supplement: Supplementary file 4 — Source Data [file 41467_2025_57945_MOESM4_ESM.xlsx]

## Sheet: Figure 1
Figure a
Raw data - Fluorescence
	BL7.1	BL8.1	BL9.1	BL5.1	BL6.1	BL3.1	BL4.1	VHH without specificity for CTXB (reference)
	17259	21507	33753	15370	28274	6503	23536	42284
	12998	13958	33753	13527	19930	4435	18400	35325
	26996	34268	44617	37471	34748	39342	37672	44555
	18585	21513	22606	19736	28478	72	83	59407
								39342
								37672
Blocking capacity*
	BL7.1	BL8.1	BL9.1	BL5.1	BL6.1	BL3.1	BL4.1
	59.9536	50.0969	21.6822	64.3367	34.3953	84.911	45.3889
	69.8405	67.613	21.6822	68.613	53.756	89.7094	57.3061
*Relative to VHH without specificity for CTXB (control)
Figure b
Raw data - Flourescence
	BL3.1			Anti-CTX VHH			VHH ctrl			BL3.2			CTXB alone (reference)
Molar ratio (VHH:CTXB)	1:1 ratio	10:1 ratio	100:1 ratio	1:1 ratio	10:1 ratio	100:1 ratio	1:1 ratio	10:1 ratio	100:1 ratio	1:1 ratio	10:1 ratio	100:1 ratio
Duplicate 1	15307	396	89	123352	98044	75884	114592	129866	97916	182	122	64	101243
	14349	310	73	135808	96194	76569	122243	124859	95051	215	80	69	104400
	14723	336	73	121227	104536	78311	106387	130557	103400	164	211	94	98937
Duplicate 2	15946	292	84	61117	55262	52306	48420	53286	50871	113	78	71	63105
	16356	174	94	59745	56611	49627	51443	49649	48443	140	64	68	55708
	15125	210	91	54706	48530	50780	44650	50081	48278	120	59	88	56281
Blocking capacity (%)	BL3.1			Anti-CTX VHH			VHH ctrl			BL3.2
Molar ratio (VHH:CTXB)	1:1 ratio	10:1 ratio	100:1 ratio	1:1 ratio	10:1 ratio	100:1 ratio	1:1 ratio	10:1 ratio	100:1 ratio	1:1 ratio	10:1 ratio	100:1 ratio
Duplicate 1	84.9232	99.61	99.9123	-21.4971	3.4303	25.2571	-12.8689	-27.9132	3.55637	99.8207	99.8798	99.937
	85.8668	99.6947	99.9281	-33.7658	5.25248	24.5824	-20.4048	-22.9815	6.37829	99.7882	99.9212	99.932
	85.4984	99.6691	99.9281	-19.4041	-2.96408	22.8666	-4.78725	-28.5938	-1.84516	99.8385	99.7922	99.9074
Duplicate 2	72.6787	99.4997	99.8561	-4.71575	5.316	10.3807	17.0388	8.70161	12.8394	99.8064	99.8664	99.8784
	71.9762	99.7019	99.8389	-2.36502	3.00467	14.9708	11.8593	14.9331	16.9994	99.7601	99.8903	99.8835
	74.0853	99.6402	99.8441	6.26863	16.8504	12.9953	23.4982	14.1929	17.2821	99.7944	99.8989	99.8492

## Sheet: Figure 2a
Time (h)	SGF				SIF				PBS
0	101.6	100.7	104.9	99.4	103.3	93.6	94.4	94.1	98.6	97.4	102.2	96.4
1	93.8	104.5	101.7	97.5	102.8	98.6	96.2	98.6	78.4	82.1	100.4	99.2
2	89.7	96.7	109.8	99.5	90.2	101.5	94.7	99.1	75.8	86.9	104.2	104.3
3	85.7	97	108.2	99.7	86.8	79.6	98.5	110.5	91.5	105.5	108.6	106.6
4	94.6	97	107.1	102.5	81	90.2	103.6	105.1	93.1	98.4	106.4	96.6
5					83.8	88.2	94.6	94	85.2	84.8	95.6	101
Raw data - Flourescence (Duplicate 1)									Raw data - Flourescence (Duplicate 2)
Time (h)	PBS	PBS	SIF	SIF	SGF	SGF	Control		Time (h)	PBS	PBS	SIF	SIF	SGF	SGF	Control
0	1797574	1776878	1853095	1837060	1884025	1706264	1970757		0	790878	745614	811322	768891	730237	728001	769268
1	1430125	1496905	1710643	1906023	1874860	1797549	1676540		1	776738	767390	786756	753983	744242	762867	777698
2	1383236	1584905	1636104	1763524	1645552	1851172			2	805874	806916	849121	769882	732239	766658
3	1668092	1923517	1562615	1768265	1583870	1452066			3	840246	824351	836566	771485	761669	854940
4	1698350	1794331	1724891	1769764	1476489	1644107			4	822906	747029	828346	793059	800992	813030
5	1553685	1546026	1527532	1609177					5	739754	781301	731665	727256
Blocking capacity (%) Duplicate 1									Blocking capacity (%) Duplicate 2
Time (h)	PBS	PBS	SIF	SIF	SGF	SGF			Time (h)	PBS	PBS	SIF	SIF	SGF	SGF
0	98.57	97.435	101.615	100.735	103.311	93.563			0	102.2	96.4	104.9	99.4	94.4	94.1
1	78.421	82.083	93.803	104.517	102.808	98.569			1	100.4	99.2	101.7	97.5	96.2	98.6
2	75.85	86.908	89.716	96.703	90.234	101.509			2	104.2	104.3	109.8	99.5	94.7	99.1
3	91.47	105.476	85.686	96.963	86.852	79.624			3	108.6	106.6	108.2	99.7	98.5	110.5
4	93.129	98.392	94.585	97.045	80.963	90.155			4	106.4	96.6	107.1	102.5	103.6	105.1
5	85.197	84.777	83.762	88.239					5	95.6	101			94.6	94
Exp 2 raw data
	1	2	3	4	5	6	7	8	9	10	11	12
A	790878	745614	811322	768891	730237	728001	41	43	34	34	39
B	776738	767390	786756	753983	744242	762867	32	37	39	40	47
C	805874	806916	849121	769882	732239	766658	35	36	39	43	32	746060
D	840246	824351	836566	771485	761669	854940	30	38	39	36	43	786708
E	822906	747029	828346	793059	800992	813030	43	30	26	39	40	29
F	739754	781301	731665	727256	27	30	26	25	31	29	38	45
G	239	33	22	21	47	35	32	42	27	36	31	34
H	167	34	29	28	33	37	35	31	43	35	32	40

## Sheet: Figure 3
Raw Data - Flourescence
Concentration (nM)		BL3.2						VHH-VHH ctrl
31.25		2240464	1949434	2470299	2407166	2209079	1962373	60800	39904	52697	64349	63152	63446
15.63		2536646	2168403	2172251	1907648	1897075	2128377	49764	49822	60345	51979	60806	56977
7.81		2181713	1954800	1717801	1670459	1612109	1916276	63282	46768	56557	78818	61407	52261
3.91		1327234	1083795	1149828	1181569	1273376	1293416	53142	48642	61908	70892	55525	67414
1.95		666370	540834	457263	462529	678221	735478	49510	54679	71332	75119	69528	55154
0.98		275011	187725	170794	224732	277573	398914	47878	48435	59080	82447	66142	70926
0.49		117755	102172	77741	118510	136613	130740	48233	53465	59573	79832	64336	76893
0.24		87005	83590	61881	85815	107283	86594	53392	63729	68346	71049	64258	72773
Raw Data - Flourescence
Concentration (nM)	cAMP standard
100	13458	23321	76025
50	171542	137921	307898
25	532288	1555103	968368
12.5	1358193	1674710	1640406
6.25	2084537	2107040	2006571
3.125	2203760	2074451	2380719
1.5625	2317622	2188987	2188618
Interpolated Data
Concentration (nM)	BL3.2			VHH-VHH ctrl
31.25	2.90644			81.3202
15.625	4.56002			81.8992
7.8125	9.40223			80.7479
3.90625	19.073			80.8083
1.95312	34.6966			80.1294
0.976562	53.4123			80.145
0.488281	70.2456			79.8659
0.244141	75.3443			79.4488

## Sheet: Figure 6
Figure b
BL3.2	BSA
0.36	3.73
0.53	4.43
1.58	3.84
1.33	0.96
0.36	13.43
Figure c
BL3.2	BSA
6.676	10.325
4.595	9.818
6.678	9.347
5.112	10.907
5.523	7.634

## Sheet: Figure 7
Figure b
BL3.2	BSA
1.5	6
1.2	7.8
1.4	11.2
1.6	11.5
1.3	10.7
1.1	9.5
Figure c
BL3.2	BSA
4.292	11.907
4.433	6.85
4.171	10.564
3.995	9.798
4.1	7.566
3.675	5.909
Figure d
8.30103	9.49136
8.20412	9.44716
8.20412	9.30103
8.25527	9.07918
7.77815	8.8451
7.77815	9.20412

## Sheet: Supplementary Figure 1
Microtiter plate 1													Microtiter plate 2
Raw data - Flourescence													Raw data - Flourescence
537029	550251	600512	569794	517208	458052	418468	519945	542234	635026	633663	549284		610379	685812	675453	651346	628328	501340	475395	595350	647282	721346	710699
474858	506929	626484	567957	538599	541727	545251	570089	592165	580317	582093	561305		588733	626709	646169	557848	541977	559705	541468	582559	689547	677475	636070
506226	507379	526918	544602	508169	544493	483261	522234	594944	525641	529597	483927		554430	538200	528412	514040	477981	510688	502161	568696	556437	557148	547190
382402	426800	459580	512990	511209	588445	519626	575222	480539	415726	543963	450242		536485	558992	568704	611568	516452	662904	592124	618031	608768	598649	556433
450115	476777	461645	472874	538482	602041	495937	433109	501000	450563	477708	397137		516581	505786	509674	502058	607168	582574	532858	535418	523592	552295	569792
425738	482738	452651	451503	529995	571545	500954	488337	483286	494388	443987			506047	492958	467938	505106	605648	601852	575326	519192	560240	503347	560987
508618	442555	413878	471252	541067	557904	437887	493289	510755	488907	447074			511628	501626	549193	552431	627955	656323	538903	575840	538753	617542	498294
394200	328638	399788	446195	544747	516554	428434	467073	541232	436204	272946			498756	493802	531795	465950	610461	528337	534332	513166	564176	624729	583667
CTXB-only control (reference)													CTXB-only control (reference)
558322													590763
Microtiter plate 3													Microtiter plate 4
Raw data - Flourescence													Raw data - Flourescence
481426	560013	619757	586849	538699	487860	466302	570637	571239	613957	507489	529194		532321	557711	625575	566240	502096	411611	457362	511195	577744	584015	579676	523214
494271	582804	599767	619345	543218	546678	451356	583881	545922	570000	512302	580983		549636	599235	489467	533275	456531	459610	567246	473882	615172	608920	606652	523347
432126	544739	584930	545619	554019	551968	584911	567435	586394	471656	555732	556785		450507	464708	566949	573757	467462	565411	595828	507280	601608	563643	576819	547837
498068	443111	523506	560302	515119	589179	615554	570570	587410	488915	449679	537800		501781	484194	507456	536216	563211	510836	524571	582098	537683	546307	495919	512855
450672	550736	548006	554969	572044	625216	630362	571696	579143	551575	499746	502201		499056	439975	429390	526821	474931	566767	591484	583634	567749	471658	549592	478180
499612	391170	586350	278425	604142	614334	639730	600653	606169	554060	525876			446749	499196	473200	550208	503071	585097	588238	527519	561246	503064	525414
556967	551088	470054	563468	588806	608268	567224	575217	526806	551460	469218			558407	527618	526861	535758	517073	546578	523029	511182	604464	490492	528333
420614	460266	471214	560782	346477	512646	596842	557818	605972	525404	482306			528909	444605	444536	546186	539175	498133	569945	528457	616670	595813	512586
CTXB-only control (reference)													CTXB-only control (reference)
563275													565012
Microtiter plate 1				Microtiter plate 2				Microtiter plate 3				Microtiter plate 4
Blocking capacity in relation to CTXB-only control				Blocking capacity in relation to CTXB-only control				Blocking capacity in relation to CTXB-only control				Blocking capacity in relation to CTXB-only control
Monovalent VHH	Blocking capacity (%)			Monovalent VHH	Blocking capacity (%)			Monovalent VHH	Blocking capacity (%)			Monovalent VHH	Blocking capacity (%)
1	4			1	-3			1	15			1	6
2	15			2	0			2	12			2	3
3	9			3	6			3	23			3	20
4	32			4	9			4	12			4	11
5	19			5	13			5	20			5	12
6	24			6	14			6	11			6	21
7	9			7	13			7	1			7	1
8	29			8	16			8	25			8	6
9	1			9	-16			9	1			9	1
10	9			10	-6			10	-3			10	-6
11	9			11	9			11	3			11	18
12	24			12	5			12	21			12	14
13	15			13	14			13	2			13	22
14	14			14	17			14	31			14	12
15	21			15	15			15	2			15	7
16	41			16	16			16	18			16	21
17	-8			17	-14			17	-10			17	-11
18	-12			18	-9			18	-6			18	13
19	6			19	11			19	-4			19	0
20	18			20	4			20	7			20	10
21	17			21	14			21	3			21	24
22	19			22	21			22	-4			22	16
23	26			23	7			23	17			23	7
24	28			24	10			24	16			24	21
25	-2			25	-10			25	-4			25	0
26	-2			26	6			26	-10			26	6
27	2			27	13			27	3			27	-2
28	8			28	-4			28	1			28	5
29	15			29	15			29	1			29	7
30	19			30	14			30	51			30	3
31	16			31	6			31	0			31	5
32	20			32	21			32	0			32	3
33	7			33	-6			33	4			33	11
34	4			34	8			34	4			34	19
35	9			35	19			35	2			35	17
36	8			36	13			36	9			36	0
37	4			37	-3			37	-2			37	16
38	5			38	-3			38	-7			38	11
39	3			39	-6			39	-5			39	8
40	2			40	-3			40	38			40	5
41	18			41	15			41	13			41	27
42	3			42	5			42	3			42	19
43	2			43	14			43	2			43	0
44	-5			44	-12			44	-5			44	10
45	-8			45	1			45	-11			45	0
46	-2			46	-2			46	-9			46	-4
47	0			47	-11			47	-8			47	3
48	7			48	11			48	9			48	12
49	25			49	20			49	17			49	19
50	2			50	8			50	20			50	0
51	13			51	15			51	-4			51	-5
52	7			52	0			52	-9			52	7
53	11			53	10			53	-12			53	-5
54	10			54	3			54	-14			54	-4
55	22			55	9			55	-1			55	7
56	23			56	10			56	-6			56	-1
57	7			57	-1			57	-1			57	10
58	-2			58	1			58	-4			58	16
59	6			59	4			59	-1			59	10
60	-3			60	-5			60	-1			60	-3
61	22			61	9			61	-1			61	-3
62	13			62	12			62	-7			62	7
63	12			63	3			63	-2			63	10
64	16			64	13			64	1			64	6
65	3			65	-10			65	-1			65	-2
66	-6			66	-17			66	3			66	-9
67	-7			67	6			67	-4			67	-6
68	14			68	-3			68	-4			68	5
69	10			69	11			69	-3			69	0
70	13			70	5			70	-8			70	1
71	9			71	9			71	6			71	-7
72	3			72	5			72	-8			72	-9
73	-14			73	-22			73	-9			73	-3
74	-4			74	-15			74	-1			74	-8
75	6			75	6			75	16			75	0
76	26			76	-1			76	13			76	3
77	19			77	7			77	2			77	17
78	11			78	15			78	2			78	11
79	12			79	-5			79	2			79	13
80	22			80	-6			80	7			80	-5
81	-13			81	-20			81	10			81	-3
82	-4			82	-8			82	9			82	-7
83	5			83	7			83	1			83	-2
84	3			84	6			84	20			84	12
85	14			85	4			85	11			85	3
86	20			86	5			86	7			86	7
87	20			87	16			87	17			87	6
88	51			88	1			88	14			88	9
89	2								6				7
90	-1								-3				7
91	13								1				3
92	19								5				9
93	29								11				15

## Sheet: Supplementary Figure 4
	Raw data - Flourescence																									Raw data - Flourescence
	Anti-CTX VHH								BL3.2								VHH-VHH ctrl									CTX reference Duplicate 1	No toxin reference Duplicate 1	CTX reference Duplicate 2	No toxin reference Duplicate 1
Concentration (nM)	31.25	15.63	7.81	3.91	1.95	0.98	0.49	0.24	31.25	15.63	7.81	3.91	1.95	0.98	0.49	0.24	31.25	15.63	7.81	3.91	1.95	0.98	0.49	0.24		48460	2301578	67088	1847953
Duplicate 1	699446	678147	561099	657559	528808	645667	511433	525731	2240464	2536646	2181713	1327234	666370	275011	117755	87005	60800	49764	63282	53142	49510	47878	48233	53392		58305	1989937	53593	1787064
	805241	682795	767602	832521	667569	575713	690402	578583	1949434	2168403	1954800	1083795	540834	187725	102172	83590	39904	49822	46768	48642	54679	48435	53465	63729		42235	2415904	51583	1745934
	499299	574346	678100	761925	634249	467679	925255	835937	2470299	2172251	1717801	1149828	457263	170794	77741	61881	52697	60345	56557	61908	71332	59080	59573	68346		42822	2566169	57824	1983841
Duplicate 2	-	-	-	-	-	-	-	-	2407166	1907648	1670459	1181569	462529	224732	118510	85815	64349	51979	78818	70892	75119	82447	79832	71049		55448	2222162	56442	1559521
	-	-	-	-	-	-	-	-	2209079	1897075	1612109	1273376	678221	277573	136613	107283	63152	60806	61407	55525	69528	66142	64336	64258		68770	2282374	62871	1660646
	-	-	-	-	-	-	-	-	1962373	2128377	1916276	1293416	735478	398914	130740	86594	63446	56977	52261	67414	55154	70926	76893	72773
	Blocking capacity
Concentration (nM)	BL3.2						Anti-CTX VHH			VHH-VHH ctrl
31.25	97.5	84.5	107.8	137.7	126.1	111.6	13.6	21	-0.5	0.4	0	0	0.4	0.3	0.3
15.63	110.7	94.3	94.5	108.4	107.8	121.4	12.1	12.4	4.8	0	0	0.3	0	0.2	-0.1
7.81	94.9	84.8	74.2	94.5	91.1	108.9	3.9	18.4	12.1	0.5	0	0.2	0	0.2	0
3.91	56.8	46	48.9	65.8	71.2	72.4	10.6	22.9	18	0	0	0.4	4.2	0	0
1.95	27.4	21.8	18	23.7	36.3	39.7	1.6	11.3	9	0	0.1	0.8	4.4	0.7	0
0.98	9.9	6	5.3	9.8	12.9	20	9.8	4.9	-2.7	0	0	0.3	4.8	0.5	0
0.49	2.9	2.2	1.1	3.5	4.6	4.3	0.4	12.9	29.4	0	0	0.3	4.7	0.4	0
0.24	1.5	1.4	0.4	1.6	2.9	1.7	1.4	5.1	23.2	0	0.5	0.7	4.2	0.4	0

## Sheet: Supplementary Figure 11
Raw data - Flourescence	BL3.1				BL3.1 (Y102I, N104L)				BL3.1 (Y102I)				VHH ctrl				CTX (reference)
Molar ratio (VHH:CTXB)	50:1 ratio	100:1 ratio	200:1 ratio	1000:1 ratio	50:1 ratio	100:1 ratio	200:1 ratio	1000:1 ratio	50:1 ratio	100:1 ratio	200:1 ratio	1000:1 ratio	50:1 ratio	100:1 ratio	200:1 ratio	1000:1 ratio
Duplicate 1	154	133	115	78	128136	125812	138874	128267	119871	113273	103816	24931	132407	138321	129006	134849	143144
	407	254	139	85	126984	133612	147489	133574	118394	122864	113732	26306	138436	136089	129758	140779	122910
	193	158	143	159	136639	143607	138437	145049	136338	118285	111506	19920	157094	139056	138212	154545	139849
Duplicate 2	251	205	92	88	161618	165013	151076	154375	137050	138541	115324	15868	152297	155373	152840	158451	146361
	139	165	595	163	153061	154768	143610	149037	146049	132008	102134	16512	143686	152632	149830	161383	138960
	167	352	371	313	155547	154195	149950	151787	140544	124658	97294	17608	151134	154150	151504	157515	143937
Blocking capacity (%)	BL3.1				BL3.1 (Y102I, N104L)				BL3.1 (Y102I)				VHH ctrl
Molar ratio (VHH:CTXB)	50:1 ratio	100:1 ratio	200:1 ratio	1000:1 ratio	50:1 ratio	100:1 ratio	200:1 ratio	1000:1 ratio	50:1 ratio	100:1 ratio	200:1 ratio	1000:1 ratio	50:1 ratio	100:1 ratio	200:1 ratio	1000:1 ratio
Duplicate 1	99.9586	99.9741	99.9874	100.015	5.29944	7.01834	-2.64269	5.20255	11.4125	16.2925	23.2872	81.6328	2.14049	-2.23368	4.65596	0.334312
	99.7715	99.8846	99.9697	100.01	6.15149	1.24923	-9.01459	1.27734	12.5049	9.19876	15.953	80.6158	-2.31874	-0.582827	4.09976	-4.05169
	99.9297	99.9556	99.9667	99.9549	-0.989623	-6.14335	-2.31948	-7.2099	-0.766995	12.5855	17.5995	85.3391	-16.1187	-2.77731	-2.15306	-14.2334
Duplicate 2	100.034	100.067	100.146	100.148	-12.9789	-15.3565	-5.59579	-7.90624	4.22731	3.18309	19.4431	89.097	-6.45091	-8.60519	-6.8312	-10.7609
	100.113	100.095	99.7934	100.096	-6.98598	-8.18147	-0.366983	-4.16778	-2.07513	7.75846	28.6807	88.6459	-0.420209	-6.68553	-4.72315	-12.8143
	100.093	99.9636	99.9503	99.9909	-8.72705	-7.78017	-4.80719	-6.09373	1.78029	12.906	32.0704	87.8784	-5.63641	-7.74866	-5.89554	-10.1053

## Sheet: Supplementary Figure 12
BL3.2	BSA
1.1	2.2
1.3	2.1
1	1.2
1.5	1.3
1.1	4.1
1.3	1
0.8	3.2
2.3	4.6
0.9	1.6
3.4	2.6
1.2	1
2.3	5
0.9	1.2
1.5	1.4
0.9
